# Supplementary material for: Variation in home range size of red foxes Vulpes vulpes along a gradient of productivity and human landscape alteration
Source: PLoS One. 2017 Apr 6;12(4):e0175291. doi: 10.1371/journal.pone.0175291 (PMC5383297; doi:10.1371/journal.pone.0175291)
Supplement: S2 Table — (XLSX) [file pone.0175291.s002.xlsx]

## Sheet: Fox_HR_Data
Fox	Country	Study Area	Sex	Age	LoCoH 90%	VegZone	PropAg90	PropCommunity90	MeanElev90	Lat90
Ann	Sweden	Kolmården	F	AD	2.18017	Boreonemoral	0.35659	0	37.5537	58.8041
Bane	Norway	Hedmark	M	SA	20.1187	Northern Boreal	0.00745577	0	654.4	61.5549
Bengt	Sweden	Kolmården	M	AD	4.40319	Boreonemoral	0.00611538	0	77.2414	58.8054
Bosse	Sweden	Kolmården	M	AD	7.19098	Boreonemoral	0.35384	0	30.9793	58.8994
Carmen	Sweden	Grimsö	F	SA	5.17917	Southern Boreal	0.0660153	0	106.954	59.6672
Cristina	Sweden	Kolmården	F	SA	3.73666	Boreonemoral	0.270339	5.33586e-07	55.1671	58.7349
Donald	Sweden	Kolmården	M	AD	26.0461	Boreonemoral	0.326829	0.00970057	40.3298	58.8828
Engerdal	Norway	Hedmark	F	AD	43.9953	Northern Boreal	0.0165782	0	728.923	61.8364
Espen	Sweden	Grimsö	M	SA	2.57934	Southern Boreal	0.134965	0	109.039	59.7013
Fantomen	Sweden	Kolmården	M	AD	6.48245	Boreonemoral	0.0831199	0	55.8037	59.0626
Farbror Räv	Sweden	Grimsö	M	AD	2.72341	Southern Boreal	0.0858876	0	92.9328	59.6367
Frans	Sweden	Kolmården	M	AD	4.65063	Boreonemoral	0.248174	0	56.6842	58.7343
Fredrik	Sweden	Kolmården	M	AD	3.30126	Boreonemoral	0.351004	0	48.7559	59.2194
Gijom	Sweden	Grimsö	M	SA	3.35798	Southern Boreal	0.604712	0.013832	48.1622	59.4114
Gunde	Sweden	Hedemora	M	SA	15.5937	Northern Boreal	0.0222184	0.00292194	443.143	61.1533
Gunilla	Sweden	Kolmården	F	AD	4.7852	Boreonemoral	0.0882997	0	71.6475	58.8278
Gustaf	Sweden	Kolmården	M	AD	4.30085	Boreonemoral	0.356225	0.130153	29.2658	58.8714
Helge	Sweden	Grimsö	M	SA	6.75367	Southern Boreal	0.0127117	0.00318588	161.717	59.6706
Ida	Sweden	Grimsö	F	AD	4.4401	Southern Boreal	0.0675037	0	106.497	59.9531
Ingvar	Sweden	Kolmården	M	AD	5.37363	Boreonemoral	0.089996	0	67.4567	58.8301
Ivan	Sweden	Kolmården	M	SA	2.5456	Boreonemoral	0.267161	0	53.6602	58.7981
Janne	Sweden	Kolmården	M	AD	1.31381	Boreonemoral	0.145241	0	44.1448	58.8066
Jörgen	Sweden	Hedemora	M	SA	4.83893	Southern Boreal	0.109866	0.285596	113.27	60.4472
Kalla	Sweden	Hedemora	F	SA	0.945007	Southern Boreal	0.573767	0	91.8643	60.2646
Kenneth	Sweden	Kolmården	M	AD	2.99218	Boreonemoral	0.575322	0.0104394	25.5759	58.7473
Kerstin	Sweden	Kolmården	F	AD	2.84135	Boreonemoral	0.125321	0.00433697	64.8592	58.8219
Klara	Sweden	Kolmården	F	SA	1.26825	Boreonemoral	0.453988	0	39.3772	59.1002
Klas	Sweden	Kolmården	M	SA	1.1773	Boreonemoral	0.754884	0	26.1961	58.8657
Kula	Sweden	Kolmården	M	SA	6.76024	Boreonemoral	0.039607	0	94.5648	58.7496
Lollo	Sweden	Kolmården	F	SA	2.3532	Boreonemoral	0.390843	0	62.8312	58.7354
Lycka	Sweden	Hedemora	F	AD	1.2126	Southern Boreal	0.321169	0.040719	76.2417	60.2172
Magda	Sweden	Hedemora	F	SA	1.82711	Southern Boreal	0.0928302	0.503148	38.301	59.6219
Masen	Sweden	Hedemora	M	SA	0.972154	Southern Boreal	0.384645	0	106.131	60.4138
Nås	Sweden	Hedemora	M	AD	1.41637	Southern Boreal	0.324155	0.0148737	126.531	60.2587
Niklas	Sweden	Kolmården	M	SA	5.06123	Boreonemoral	0.00162139	0	86.9607	58.823
Örjan	Sweden	Kolmården	M	SA	17.1223	Boreonemoral	0.220909	0	31.4809	58.8103
Oskar	Sweden	Kolmården	M	SA	2.57157	Boreonemoral	0.346746	0	65.8231	58.7344
Pilkoms	Sweden	Hedemora	M	AD	1.77618	Southern Boreal	0.58392	0	105.256	60.2297
Ronja	Sweden	Kolmården	F	AD	4.92704	Boreonemoral	0.0109001	0	84.3521	58.8073
Sam	Sweden	Kolmården	M	AD	2.76402	Boreonemoral	0.55819	0.00294801	35.6926	58.749
Snerta	Norway	Hedmark	F	SA	15.2388	Northern Boreal	0.04022	0	661.181	61.6939
Sømå	Norway	Hedmark	F	AD	10.8066	Northern Boreal	0.043492	0	685.3	62.0881
Spank	Sweden	Kolmården	M	AD	4.64845	Boreonemoral	0.0261167	0	106.135	58.7433
Svala	Norway	Hedmark	F	AD	29.1177	Northern Boreal	0.000995956	0	694	61.935
Tallåsa	Norway	Hedmark	F	AD	13.0853	Northern Boreal	0.0366824	0	708	61.8668
Tarzan	Sweden	Kolmården	M	AD	2.7021	Boreonemoral	0.0470086	0.147429	61.0036	58.8377
Tessan	Sweden	Kolmården	F	AD	0.997396	Boreonemoral	0.623794	0	29.0005	58.761
Theo	Sweden	Kolmården	M	AD	1.54337	Boreonemoral	0.0821671	0.0652804	68.841	58.6586
Tufsing	Norway	Hedmark	M	SA	8.378	Northern Boreal	0.0084846	0	264.188	61.2193
Viktor	Sweden	Kolmården	M	AD	1.40986	Boreonemoral	0.479398	0.00781461	28.8884	58.8496
Wilhelm	Sweden	Hedemora	M	AD	34.5	Southern Boreal	0.14617	0.0681421	195.156	60.5082
Wilma	Sweden	Kolmården	F	AD	3.81921	Boreonemoral	0.613317	0.00866769	38.4302	58.8166

## Sheet: Explanations_Fox_HR_Data
Column names	Explanation
Fox	Unique name for each fox
Country	Country where fox was captured (Sweden or Norway)
Study Area	The study area where a fox was initially captured (Kolmården, Hedemora, Grimsö, Hedmark)
Sex	F for females, M for males
Age	AD for adult foxes > 1yr, SA for subadult foxes < 1yr
LoCoH 90%	Area in km2 of LoCoH 90% home range estimates
VegZone	Classification of vegetation zone where a red fox home range was located
PropAg90	Proportion of agriculture land within a fox home range based on LoCoH 90% home range estimates
PropCommunity90	Proportion of human settlements within a fox home range based on LoCoH 90% home range estimates
MeanElev90	Mean elevation within a fox home range based on LoCoH 90% home range estimates
Lat90	Latitude of the center point of fox home range based on LoCoH 90% home range estimates
